# Supplementary material for: Inhibition of Monoamine Oxidases by Pyridazinobenzylpiperidine Derivatives
Source: Molecules. 2024 Jun 28;29(13):3097. doi: 10.3390/molecules29133097 (PMC11243598; doi:10.3390/molecules29133097)
Supplement: Supplementary file 1 [file molecules-29-03097-s001.zip]

Archive with 1 entries (1 files):
- molecules-3076801-supplementary.pdf
